# Supplementary material for: Acute Suspected Stroke Clinical Pathway Use in Tasmanian Emergency Departments: A Retrospective Study
Source: Emerg Med Australas. 2026 Apr 7;38(2):e70254. doi: 10.1111/1742-6723.70254 (PMC13054917; doi:10.1111/1742-6723.70254)
Supplement: Supplementary file 1 — Data S1: EMA_IMPACT_DataDictionary. [file EMM-38-0-s001.csv]

Variable / Field Name	Form Name	Section Header	Field Type	Field Label	Choices, Calculations, OR Slider Labels	Field Note	Text Validation Type OR Show Slider Number	Text Validation Min	Text Validation Max	Identifier?	Branching Logic (Show field only if...)	Required Field?	Custom Alignment	Question Number (surveys only)	Matrix Group Name	Matrix Ranking?	Field Annotation
record_id	ed_attendance_information		text	Record ID
ed_attend_id	ed_attendance_information		text	Emergency Attendance ID			number			y
ur_number	ed_attendance_information		text	UR number						y		y
presenting_hospital	ed_attendance_information		dropdown	Presenting Hospital	1, Royal Hobart Hospital | 2, Launceston General Hospital | 3, North West Regional Hospital | 4, Mersey Community Hospital							y
triage_category	ed_attendance_information		radio	Triage Category	0, 0 | 1, 1 | 2, 2 | 3, 3 | 4, 4 | 5, 5 | 8, 8
compensable_status	ed_attendance_information		text	Compensable status
ed_age_years	ed_attendance_information		text	Age (years)
gender	ed_attendance_information		radio	Gender	1, Male | 2, Female | 3, Not specified					y
postcode	ed_attendance_information		text	Postcode
ed_arrival_datetime	ed_attendance_information		text	Arrival Date Time		Convert to 24hr time	datetime_dmy		today
ed_firstseen_datetime	ed_attendance_information		text	First Seen by Dr (Date/Time)			datetime_dmy
ed_wait_duration	ed_attendance_information		text	Wait duration (mins)
ed_seen_within_time	ed_attendance_information		yesno	Seen within time?
ed_depart_delay	ed_attendance_information		text	Depart Delay
ed_tot_treat_time	ed_attendance_information		text	Total Treat Time (mins)
ed_adm_bed_req	ed_attendance_information		text	Admission Bed Request (date/time)			datetime_dmy
ed_depart_ready	ed_attendance_information		text	Departure Ready (date/time)			datetime_dmy
ed_depart_datetime	ed_attendance_information		text	Departure (date/time)			datetime_dmy
ed_total_time	ed_attendance_information		text	Total Time (mins)
ed_depart_method	ed_attendance_information		dropdown	Departure Method	1, Admitted to this hospital | 2, Departed under own care | 3, Did not wait to be seen by a healthcare professional | 4, Died in emergency department | 5, Left at own risk after being seen by a healthcare professional | 6, Transfer to another hospital
ed_represent_28d	ed_attendance_information		radio	Represented within 28d	1, Yes | 0, No
ed_pri_diag_code	ed_attendance_information		text	Primary diagnosis code
ed_pri_diag_desc	ed_attendance_information		notes	Primary diagnosis description
ed_complaint_code	ed_attendance_information		text	Complaint Code
ed_complaint_desc	ed_attendance_information		text	Complaint Description
ed_suburb	ed_attendance_information		text	Suburb
ed_stay_seg_duration	ed_attendance_information		text	Stay Segment Duration
ed_arrival_mode	ed_attendance_information		dropdown	Arrival mode	1, Ambulance Tasmania | 2, Ambulance Tasmania - helicopter | 3, Government vehicle | 4, Police | 5, Private ambulance | 6, Private vehicle | 7, Public transport | 8, Walking | 9, Wheel chair | 10, Other
ed_emu_loc	ed_attendance_information		dropdown	EMU Location	1, EMU Location | 2, Other Location
inpatient_ep_id	ed_attendance_information		text	Inpatient Episode ID						y
adm_inpatientep_id	admissions_information		text	Inpatient Episode ID						y
adm_mrn	admissions_information		text	MRN						y
adm_drg	admissions_information		text	DRG
adm_drg_desc	admissions_information		notes	DRG Description
adm_srg_desc	admissions_information		text	SRG Description
adm_drg_vers	admissions_information		text	DRG Version
adm_primary_diag_code	admissions_information		text	Primary Diagnosis Code
adm_pri_diag_desc	admissions_information		notes	Primary Diagnosis Description
adm_pri_proc_code	admissions_information		text	Primary Proc Code
adm_pri_proc_desc	admissions_information		notes	Primary Proc Description
adm_date	admissions_information		text	Admission Date			date_dmy
adm_time	admissions_information		text	Admission Time			time_hh_mm_ss
adm_discharge_date	admissions_information		text	Discharge Date			date_dmy
adm_discharge_time	admissions_information		text	Discharge Time			time_hh_mm_ss
adm_actual_los	admissions_information		text	Actual LOS
adm_category	admissions_information		text	Admission Category
adm_adverse_event	admissions_information		yesno	Adverse Event
adm_source	admissions_information		text	Admission Source
adm_type	admissions_information		text	Admission Type
adm_disch_method	admissions_information		text	Discharge Method
adm_specialty	admissions_information		text	ADM Specialty
adm_dis_specialty	admissions_information		text	DIS Specialty
adm_hospital	admissions_information		dropdown	Hospital Name	1, Royal Hobart Hospital | 2, Launceston General Hospital | 3, North-West Regional Hospital | 4, Mersey Community Hospital
adm_same_day	admissions_information		yesno	Same Day?
adm_age	admissions_information		text	Admission Age
adm_dob	admissions_information		text	Date of Birth			date_dmy
adm_ethnic_stat	admissions_information		text	Ethnic Status
adm_dis_ward	admissions_information		text	Discharge Ward
adm_nwau21	admissions_information		text	NWAU21
pathway_completed	clinical_pathway_information		radio	Pathway Completed	1, Pathway completed | 2, Pathway partially completed | 3, Blank pathway scanned in | 4, No pathway							y
clinical_pathway	clinical_pathway_information		checkbox	Clinical pathway	1, Chest pain (Statewide) | 2, Neck of femur fracture (Statewide) | 3, Stroke (Statewide) | 4, Sepsis (South) | 5, Sepsis (North, FT043345) | 6, Sepsis (North, FT177700) | 7, Sepsis (North-West, FT043348) | 9, Sepsis (North-West, FT043345c) | 8, Paed sepsis (Statewide)
facility	clinical_pathway_information		dropdown	Facility	1, RHH | 2, LGH | 3, NWRH | 4, MCH
pathway_date	clinical_pathway_information		text	Date pathway completed			date_dmy
initial_assess	chest_pain_pathway_statewide		descriptive	<div class="rich-text-field-label"><table style="border-collapse: collapse; width: 99.9679%; height: 70.8056px;" border="1"><colgroup><col style="width: 50.0528%;"><col style="width: 50.0528%;"></colgroup> <tbody> <tr style="height: 42.2917px;"> <td>Heart Score at Initial Assessment {cp_init_heart_score}</td> <td>Patient Outcome {cp_patient_outcome}</td> </tr> </tbody> </table></div>
cp_init_heart_score	chest_pain_pathway_statewide		checkbox	Heart score at initial assessment	1, Low | 2, Intermediate | 3, High
cp_patient_outcome	chest_pain_pathway_statewide		checkbox	Patient outcome	1, Discharge home | 2, Admit EMU | 3, Admit Cariology | 4, Other (specify) {cp_patient_outcome_other}
cp_patient_outcome_other	chest_pain_pathway_statewide		text	Specify if other
cp_activate_stemi	chest_pain_pathway_statewide	Activation procedures	checkbox	Activate code STEMI if all of the following are identified	1, Symptoms consistent with STEMI for more than 30 minutes | 2, Age greater than 18 years | 3, NEW ECG changes - cumulative ST-segment elevation of 2 mm or greater in at least two contiguous leads								LV
cp_consult_stemi	chest_pain_pathway_statewide		checkbox	Consult with Cardiology on-call prior to activation Code STEMI if any of the following are identified	1, Age greater than 80 years | 2, New ECG changes - ongoing ischaemic sounding chest pain not meeting the ECG criteria above, or suspected new left bundle branch block | 3, Significant co-morbidities | 4, Symptoms greater than 12 hours duration								LV
cp_ed_checklist	chest_pain_pathway_statewide	Emergency Department Checklist	descriptive	<div class="rich-text-field-label"><table style="border-collapse: collapse; width: 99.9679%;" border="1"><colgroup><col style="width: 50.0528%;"><col style="width: 50.0528%;"></colgroup> <tbody> <tr> <td colspan="2">Emergency Department Checklist</td> </tr> <tr> <td>STEMI Medication and Fluid Regime {cp_medication_fluids}</td> <td> <p>Patient Preparation {cp_patient_prep}</p> <p>Keep patient nil …
cp_medication_fluids	chest_pain_pathway_statewide		checkbox	STEMI medication and fluid regime	1, Oxygen if SpO2 is less than 93% of evidence of shock | 2, Aspirin 300 mg oral if not already administered | 3, Analgesia (as required) | 4, Ticagrelor 180 mg oral | 5, Heparin 5000 units intravenous | 6, GTN spray PRN | 7, GTN infusion (fluid chart) | 8, Statin therapy - Atorvastatin 80 mg oral | 9, IV fluid (normal saline 1000 mL)								LV
cp_patient_prep	chest_pain_pathway_statewide		checkbox	Patient preparation	1, ECG on arrival and posterior ECG if inferior MI | 2, IV access x2, double connectors | Bloods, FBC, Coags, U&E, Cardiac enzymes, CRP | 3, Radial/groin shave | 4, Request for admission form completed | 5, Keep patient nil by mouth | 6, Continuous cardiac monitoring								LV
cp_last_intake	chest_pain_pathway_statewide		text	Last intake			time
cp_edstaff_to_comp	chest_pain_pathway_statewide	Emergency Department Staff to Complete	descriptive	<div class="rich-text-field-label"><table style="border-collapse: collapse; width: 99.897%; height: 171.597px;" border="1"><colgroup><col style="width: 100.038%;"></colgroup> <tbody> <tr> <td>Emergency Department Staff to Complete</td> </tr> <tr style="height: 24.5139px;"> <td><span style="font-weight: normal;">Pre notification? {cp_pre_notification}</span></td> </tr> <tr style="height: 24.5139px…
cp_pre_notification	chest_pain_pathway_statewide		yesno	Pre-notification?									LH
cp_triag_cat	chest_pain_pathway_statewide		dropdown	Triage category	0, 0 | 1, 1 | 2, 2 | 3, 3 | 4, 4 | 5, 5 | 8, 8
cp_review_ecg	chest_pain_pathway_statewide		text	Senior medical review of ECG			time
cp_time_stemi_activ	chest_pain_pathway_statewide		text	Time of code STEMI activation			time
cp_time_cas	chest_pain_pathway_statewide		text	Time patient prepared and ready for Cardiac Angiography Suite			time
cp_time_cas_receive	chest_pain_pathway_statewide		text	Time Cardiac Angiography Suite notified ready to receive patient			time
cp_actual_time_cas	chest_pain_pathway_statewide		text	Actual time handover to Cardiac Angiography Suite			time
cp_ed_designation	chest_pain_pathway_statewide		text	Designation
cp_ed_date	chest_pain_pathway_statewide		text	Date			date_dmy
cp_ed_time	chest_pain_pathway_statewide		text	Time			time
cp_onset	chest_pain_pathway_statewide		descriptive	<div class="rich-text-field-label"><table style="border-collapse: collapse; width: 99.9679%;" border="1"><colgroup><col style="width: 99.8584%;"></colgroup> <tbody> <tr> <td>Presentation <span style="font-weight: normal;">Date: {cp_presentation_date} Time: {cp_presentation_time}</span></td> </tr> <tr> <td>Onset of symptoms: <span style="font-weight: normal;">Date: {cp_onset_date} Time: {cp_onset_…
cp_presentation_date	chest_pain_pathway_statewide		text	Presentation date			date_dmy
cp_presentation_time	chest_pain_pathway_statewide		text	Presentation time			time
cp_onset_date	chest_pain_pathway_statewide		text	Onset of symptoms date			date_dmy
cp_onset_time	chest_pain_pathway_statewide		text	Onset of symptoms time			time
cp_ecg_time	chest_pain_pathway_statewide		text	Time of ECG Review			time
cp_hs	chest_pain_pathway_statewide		descriptive	<div class="rich-text-field-label"><table style="border-collapse: collapse; width: 99.9679%;" border="1"><colgroup><col style="width: 19.9928%;"><col style="width: 19.9928%;"><col style="width: 19.9928%;"><col style="width: 19.9928%;"><col style="width: 19.9928%;"></colgroup> <tbody> <tr> <td style="text-align: left;" colspan="5">Calculate Heart Score</td> </tr> <tr> <td style="text-align: center…
cp_hs_history	chest_pain_pathway_statewide		checkbox	History	1, Slightly suspicious 0 | 2, Mod suspicious 1 | 3, Very suspicious 2
cp_hs_ecg	chest_pain_pathway_statewide		checkbox	ECG	1, Normal 0 | 2, Non-specific changes 1 | 3, ST depression at any time 2
cp_hs_age	chest_pain_pathway_statewide		checkbox	Age	1, 44 and younger 0 | 2, 45 - 64 1 | 3, 65 and over 2
cp_hs_risk	chest_pain_pathway_statewide		checkbox	Risk factors	1, Nil 0 | 2, 1 - 2 1 | 3, 3 or more 2
cp_hs_troponin	chest_pain_pathway_statewide		checkbox	Initial Troponin	1, Normal (N) 0 | 2, 1 - 3 times N 1 | 3, > 3 times N 2
cp_heart_score	chest_pain_pathway_statewide		text	Total heart score
cp_management	chest_pain_pathway_statewide		descriptive	<div class="rich-text-field-label"><table style="border-collapse: collapse; width: 99.9679%;" border="1"><colgroup><col style="width: 50.0528%;"><col style="width: 49.9111%;"></colgroup> <tbody> <tr> <td colspan="2"> <p>Initial management </p> <p>{cp_initial_management}</p> </td> </tr> <tr> <td colspan="2">Designation: {cp_dr_designation}</td> </tr> <tr> <td>Date: {cp_acscomp_date}</td> <td>Time:…
cp_initial_management	chest_pain_pathway_statewide		checkbox	Initial management	1, Supplemental oxygen if saturation less than 93% | 2, Aspirin 300 mg if not already prescribed/given | 3, Intravenous cannulation | 4, Blood tests - FBC, U&C, troponin. | 5, Consider chest X-ray | 6, Consider GTN | 7, Consider morphine for pain relief								LV
cp_dr_designation	chest_pain_pathway_statewide		text	Medical Practitioner Designation
cp_acscomp_date	chest_pain_pathway_statewide		text	Date			date_dmy
cp_acscomp_time	chest_pain_pathway_statewide		text	Time			time
cp_investigations_dmr	chest_pain_pathway_statewide	<div class="rich-text-field-label"><p>Investigations Completed in the DMR<br><span style="font-weight: normal;">Please refer to notes and investigations in the DMR for the following sections </span><br><span style="font-weight: normal;">To be completed for <span style="text-decoration: underline;">all patients</span> with or without a pathway</span></p></div>	descriptive	<div class="rich-text-field-label"><table style="border-collapse: collapse; width: 99.9314%; height: 589.861px;" border="1"><colgroup><col style="width: 12.7907%;"><col style="width: 17.6031%;"><col style="width: 21.9088%;"><col style="width: 21.7822%;"><col style="width: 25.9613%;"></colgroup> <tbody> <tr style="height: 24.8611px;"> <td> </td> <td>Completed? Y/N</td> <td>Time</td> <td>Date</td> …
cp_heart_score_dmr	chest_pain_pathway_statewide		text	Total heart score
cp_ecg_dmr	chest_pain_pathway_statewide		radio	ECG completed?	1, Yes | 0, No
cp_ecg_time_dmr	chest_pain_pathway_statewide		text	ECG time			time
cp_ecg_date_dmr	chest_pain_pathway_statewide		text	ECG date			date_dmy
cp_ecg_other_dmr	chest_pain_pathway_statewide		text	ECG comments
cp_bloods_dmr	chest_pain_pathway_statewide		radio	Bloods (FBC, Coags, U&E, Cardiac enzymes, CRP)	1, Yes | 0, No | 2, Incomplete
cp_bloods_time_dmr	chest_pain_pathway_statewide		text	Bloods time			time
cp_bloods_date_dmr	chest_pain_pathway_statewide		text	Bloods date			date_dmy
cp_bloods_type_dmr	chest_pain_pathway_statewide		text	Bloods type
cp_ivcan_dmr	chest_pain_pathway_statewide		radio	Intravenous cannulation	1, Yes | 0, No
cp_ivcan_time_dmr	chest_pain_pathway_statewide		text	Intravenous cannulation time			time
cp_ivcan_date_dmr	chest_pain_pathway_statewide		text	Intravenous cannulation date			date_dmy
cp_ivcan_other_dmr	chest_pain_pathway_statewide		text	Intravenous cannulation comment
cp_chestxray_dmr	chest_pain_pathway_statewide		radio	Chest x-ray completed	1, Yes | 0, No
cp_chestxray_time_dmr	chest_pain_pathway_statewide		text	Chest x-ray time			time
cp_chestxray_date_dmr	chest_pain_pathway_statewide		text	Chest x-ray date			date_dmy
cp_xray_other_dmr	chest_pain_pathway_statewide		text	Other x-rays competed
cp_supoxy_dmr	chest_pain_pathway_statewide		radio	Supplemental oxygen administered	1, Yes | 0, No
cp_supoxy_comment_dmr	chest_pain_pathway_statewide		text	Oxygen administered comment
cp_aspirin_dmr	chest_pain_pathway_statewide		radio	Aspirin administered	1, Yes | 0, No
cp_aspirin_comment_dmr	chest_pain_pathway_statewide		text	Aspirin administered comment
cp_gtn_dmr	chest_pain_pathway_statewide		radio	GTN administered	1, Yes | 0, No
cp_gtn_comment_dmr	chest_pain_pathway_statewide		text	GTN comment
cp_morphine_dmr	chest_pain_pathway_statewide		radio	Morphine administered	1, Yes | 0, No
cp_morphine_comment_dmr	chest_pain_pathway_statewide		text	Morphine administered comment
cp_analgesia_dmr	chest_pain_pathway_statewide		radio	Analgesia administered	1, Yes | 0, No
cp_analgesia_comment_dmr	chest_pain_pathway_statewide		text	Analgesia comment
cp_ticagrelor_dmr	chest_pain_pathway_statewide		radio	Ticagrelor administered	1, Yes | 0, No
cp_ticagrelor_comment_dmr	chest_pain_pathway_statewide		text	Ticagrelor comment
cp_heparin_dmr	chest_pain_pathway_statewide		radio	Heparin administered	1, Yes | 0, No
cp_heparin_comment_dmr	chest_pain_pathway_statewide		text	Heparin comment
cp_statin_dmr	chest_pain_pathway_statewide		radio	Statin therapy administered	1, Yes | 0, No
cp_statin_comment_dmr	chest_pain_pathway_statewide		text	Statin comment
cp_ivfluid_dmr	chest_pain_pathway_statewide		radio	IV fluid administered	1, Yes | 0, No
cp_ivfluid_comment_dmr	chest_pain_pathway_statewide		text	IV fluid comment
cp_ecgreview_dmr	chest_pain_pathway_statewide		radio	Senior Medical Review of ECG	1, Yes | 0, No
cp_ecgreview_comment_dmr	chest_pain_pathway_statewide		text	Senior medical review of ECG comment
nof_assessment_date	neck_of_femur_fracture_pathway_statewide		text	Date of Assessment			date_dmy
nof_assessment_time	neck_of_femur_fracture_pathway_statewide		text	Time of Assessment			time
nof_clinician_des	neck_of_femur_fracture_pathway_statewide		text	Clinician Designation
nof_contact	neck_of_femur_fracture_pathway_statewide		yesno	Contact patient flow manager or out of hours coordinator
nof_assessment1	neck_of_femur_fracture_pathway_statewide	Section One Assessment	descriptive	<div class="rich-text-field-label"><p>{nof_history} Date of fall: {nof_fall_date} Time of fall: {nof_fall_time}</p> <p>Cause of fall: {nof_fall_cause}</p> <p>Prior mobility: {nof_mobility}</p></div>
nof_history	neck_of_femur_fracture_pathway_statewide		radio	History and examination documented	1, History and examination documented
nof_fall_date	neck_of_femur_fracture_pathway_statewide		text	Date of fall			date_dmy
nof_fall_time	neck_of_femur_fracture_pathway_statewide		text	Time of fall			time
nof_fall_cause	neck_of_femur_fracture_pathway_statewide		checkbox	Cause of fall	1, Primary (for example trip) | 2, Secondary (medical) | 3, Unclear								LH
nof_mobility	neck_of_femur_fracture_pathway_statewide		checkbox	Prior mobility	1, Independent | 2, Stick | 3, 4WW | 4, Wheelchair bound | 5, Bed bound								LH
nof_investigations	neck_of_femur_fracture_pathway_statewide		checkbox	Investigations	1, Blood: FBC, UEC, LFT, CMP, coags, group and hold | 2, X-rays | 3, 12 lead electrocardiogram | 4, Other specific test results reviewed | 5, Mini-Cog | 6, Complete goals of care								LV
nof_minicog_score	neck_of_femur_fracture_pathway_statewide		text	Score (out of 5)
nof_cog_comment	neck_of_femur_fracture_pathway_statewide		notes	Comment on cognitive status
nof_management	neck_of_femur_fracture_pathway_statewide	Section Two Management	checkbox	Section Two Management	1, Oral paracetamol charted | 2, IV/subcutaneous morphine or fentanyl PRN charted | 3, As soon as diagnosed (nerve block) | 4, Block dose and time documented on patient's medication chart | 5, Clear fluids permitted/prescribed | 6, Supplemental IV fluid charted for first 6 hours | 7, Routine medications and PRNs charted | 8, Anti platelets and anticoagulants withheld | 9, Not applicable (blood th…								LV
nof_referall_time	neck_of_femur_fracture_pathway_statewide		text	Time of referral			time				[nof_management(10)] = '1'
nof_referred	neck_of_femur_fracture_pathway_statewide		yesno	Referred to medical registrar/orthogeriatrics registrar as per protocol?
nof_nurse_desig	neck_of_femur_fracture_pathway_statewide	Nursing Staff to Complete	text	Nursing Staff Designation
nof_catheter	neck_of_femur_fracture_pathway_statewide		radio	Urinary Catheter	1, Insertion after nerve block is recommended
nof_pressure_area	neck_of_femur_fracture_pathway_statewide		radio	Pressure area/s	1, Air mattress and protector pads organised
nof_directadmit	neck_of_femur_fracture_pathway_statewide		radio	Direct admission	1, To be encouraged if delay in Orthopaedic Registrar's consultation is greater than one hour
nof_investigations_dmr	neck_of_femur_fracture_pathway_statewide	<div class="rich-text-field-label"><p>Investigations Completed in the DMR<br><span style="font-weight: normal;">Please refer to notes and investigations in the DMR for the following sections </span><br><span style="font-weight: normal;">To be completed for <span style="text-decoration: underline;">all patients</span> with or without a pathway</span></p></div>	descriptive	<div class="rich-text-field-label"><table style="border-collapse: collapse; width: 99.9489%; height: 351.806px;" border="1"><colgroup><col style="width: 9.86278%;"><col style="width: 22.0871%;"><col style="width: 21.2536%;"><col style="width: 21.2536%;"><col style="width: 25.5599%;"></colgroup> <tbody> <tr style="height: 24.8611px;"> <td colspan="5">Investigations Completed in the DMR</td> </tr> …
nof_bloods_dmr	neck_of_femur_fracture_pathway_statewide		radio	Bloods recorded in DMR	1, Yes | 0, No | 2, Incomplete								LV
nof_bloods_dmrdate	neck_of_femur_fracture_pathway_statewide		text	Bloods recorded in DMR date			date_dmy						LV
nof_bloods_dmrtime	neck_of_femur_fracture_pathway_statewide		text	Bloods recorded in DMR time			time						LV
nof_bloods_dmrcomment	neck_of_femur_fracture_pathway_statewide		text	Bloods recorded in DMR comments									LV
nof_xray_dmr	neck_of_femur_fracture_pathway_statewide		yesno	X-rays recorded in DMR									LV
nof_xray_dmrtime	neck_of_femur_fracture_pathway_statewide		text	X-rays completed time			time						LV
nof_xray_dmrdate	neck_of_femur_fracture_pathway_statewide		text	x-rays completed date			date_dmy						LV
nof_xray_dmrtype	neck_of_femur_fracture_pathway_statewide		text	X-rays completed type									LV
nof_ecg_dmr	neck_of_femur_fracture_pathway_statewide		yesno	12 lead ECG completed in DMR									LV
nof_ecg_dmrtime	neck_of_femur_fracture_pathway_statewide		text	12 lead ECG time			time						LV
nof_ecg_dmrdate	neck_of_femur_fracture_pathway_statewide		text	12 lead ECG date			date_dmy						LV
nof_ecg_dmrcomment	neck_of_femur_fracture_pathway_statewide		text	12 lead ECG DMR comments									LV
nof_minicog_dmr	neck_of_femur_fracture_pathway_statewide		yesno	Mini-Cog completed in DMR									LV
nof_minicog_dmrtime	neck_of_femur_fracture_pathway_statewide		text	Mini-cog DMR time			time						LV
nof_minicogscore_dmr	neck_of_femur_fracture_pathway_statewide		text	Mini-cog score									LV
nof_minicog_dmrdate	neck_of_femur_fracture_pathway_statewide		text	Mini-cog DMR date			date_dmy						LV
nof_minicog_dmrcomment	neck_of_femur_fracture_pathway_statewide		text	Mini-cog DMR comments									LV
nof_goc_dmr	neck_of_femur_fracture_pathway_statewide		yesno	Complete Goals of Care in DMR									LV
nof_goc_dmrtime	neck_of_femur_fracture_pathway_statewide		text	Completed GOC time			time						LV
nof_goc_dmrdate	neck_of_femur_fracture_pathway_statewide		text	Completed GOC date			date_dmy						LV
nof_goc_dmrcomment	neck_of_femur_fracture_pathway_statewide		text	Goals of Care DMR comments									LV
nof_cogcomment_dmr	neck_of_femur_fracture_pathway_statewide		notes	Comment on cognitive status									LH
nof_management_dmr	neck_of_femur_fracture_pathway_statewide		checkbox	Analgesia Completed in DMR	1, Oral paracetamol charted | 2, IV/subcutaneous morphine or fentanyl PRN charted | 3, As soon as diagnosed (nerve block) | 4, Block dose and time documented on patient's medication chart | 5, Clear fluids permitted/prescribed | 6, Supplemental IV fluid charted for first 6 hours | 7, Routine medications and PRNs charted | 8, Anti platelets and anticoagulants withheld | 9, Refer to acute pain serv…								LV
nof_referred_dmr	neck_of_femur_fracture_pathway_statewide		yesno	Referred to medical registrar/orthogeriatrics registrar as per protocol?
nof_nursing_dmr	neck_of_femur_fracture_pathway_statewide		checkbox	Nursing Staff Tasks Completed in DMR	1, Urinary catheter inserted | 2, Air mattress and protector pads organised | 3, Direct admission								LV
stroke_bp	stroke_pathway_statewide	Initial Observation and Management	text	Blood pressure (mmHg)
stroke_weight	stroke_pathway_statewide		text	Weight (estimate, kg)
stroke_blood_glucose	stroke_pathway_statewide		text	Blood glucose level (mmol/L)
stroke_management	stroke_pathway_statewide		checkbox	Initial Management	1, 16 gauge/ 18 gauge intravenous cannula (IVC) inserted | 2, Complete National Institute of Health Stroke Scale (NIHSS) | 3, Venous Blood Gases (VBG) taken | COAGS, FBC, U&E's, LFTs, BG+H taken								LH
stroke_nihss	stroke_pathway_statewide	The National Institute of Health Stroke Scale (NIHSS)	descriptive	<div class="rich-text-field-label"><p> </p> <table style="border-collapse: collapse; width: 100.042%; height: 314.25px;" border="1"><colgroup><col style="width: 23.4269%;"><col style="width: 22.6993%;"><col style="width: 24.8819%;"><col style="width: 28.9562%;"></colgroup> <tbody> <tr style="height: 24.5139px;"> <td style="text-align: center;" colspan="4">The National Insititute of Health Stroke …
stroke_nihss_desig_pre	stroke_pathway_statewide		text	Initial assessor designation
stroke_nihss_date_pre	stroke_pathway_statewide		text	Initial assessment date			date_dmy
stroke_nihss_time_pre	stroke_pathway_statewide		text	Initial assessment time			time
stroke_nihss_conscious	stroke_pathway_statewide		text	Level of consciousness
stroke_nihss_state	stroke_pathway_statewide		text	Able to state age, month
stroke_nihss_handgrip	stroke_pathway_statewide		text	Able to obey eye closure and handgrip
stroke_nihss_gaze	stroke_pathway_statewide		text	Best horizontal gaze (voluntary/vestibulo-ocular VOR)
stroke_nihss_visual	stroke_pathway_statewide		text	Visual fields
stroke_nihss_facial	stroke_pathway_statewide		text	Facial palsy
stroke_nihss_arm	stroke_pathway_statewide		text	Hold arm at 90 degrees
stroke_nihss_leg	stroke_pathway_statewide		text	Hold leg at 30 degrees for 5 seconds
stroke_nihss_nose	stroke_pathway_statewide		text	Finger-nose & heel/shin
stroke_nihss_hemisens	stroke_pathway_statewide		text	Definite hemisensory loss 2 stroke
stroke_nihss_lang	stroke_pathway_statewide		text	Language
stroke_nihss_dys	stroke_pathway_statewide		text	Dysarthria
stroke_nihss_extinc	stroke_pathway_statewide		text	Extinction/inattention
stroke_nihss_score	stroke_pathway_statewide		text	NIHSS total score (initial assessment)
stroke_nihss_consciouspost	stroke_pathway_statewide	NIHSS 24 hours post treatment	text	Level of consciousness
stroke_nihss_statepost	stroke_pathway_statewide		text	Able to state age, month
stroke_nihss_handgrippost	stroke_pathway_statewide		text	Able to obey eye closure and handgrip
stroke_nihss_gazepost	stroke_pathway_statewide		text	Best horizontal gaze
stroke_nihss_visualpost	stroke_pathway_statewide		text	Visual fields
stroke_nihss_facialpost	stroke_pathway_statewide		text	Facial palsy
stroke_nihss_armpost	stroke_pathway_statewide		text	Hold arm at 90 degress
stroke_nihss_legpost	stroke_pathway_statewide		text	Hold leg at 30 degrees for 5 seconds
stroke_nihss_nosepost	stroke_pathway_statewide		text	Finger-nose & heel/shin
stroke_nihss_hemisenspost	stroke_pathway_statewide		text	Definite hemisensory loss 2 stroke
stroke_nihss_langpost	stroke_pathway_statewide		text	Language
stroke_nihss_dyspost	stroke_pathway_statewide		text	Dysarthia
stroke_nihss_extincpost	stroke_pathway_statewide		text	Extinction/inattention
stroke_nihss_desig_post	stroke_pathway_statewide		text	Post treatment assessor designation
stroke_nihss_date_post	stroke_pathway_statewide		text	Post treatment date			date_dmy
stroke_nihss_time_post	stroke_pathway_statewide		text	Post treatment time			time
stroke_nihss_score_post	stroke_pathway_statewide		text	NIHSS total score (24 hrs post treatment)
stroke_manage	stroke_pathway_statewide	Initial Observation and Management Continued	descriptive	<div class="rich-text-field-label"><p>Initial Observation and Management </p> <p>{stroke_management2}</p> <p> </p></div>
stroke_management2	stroke_pathway_statewide		checkbox	Initial Observation and Management	1, Complete Goals of Care | 2, Patient observation to be documented on Track and Trigger observation chart | 3, Chart usual medications on NIMC and maintenance IV fluids | 4, Anticoagulation management consideration | 5, Deep vein thrombolysis prophylaxis | 6, Maintain temperature under 37.5 degrees | 7, Treat blood glucose if 10 mmol/L or higher | 8, Nil by mouth until dysphagia screen follow sw…								LV
stroke_swallow	stroke_pathway_statewide		descriptive	<div class="rich-text-field-label"><p>Swallow Screen Time: {stroke_swallow_screen_time}</p> <p>{stroke_swallow_screen}</p></div>
stroke_swallow_screen	stroke_pathway_statewide		checkbox	Swallow Screen	1, Pass | 2, Fail | 3, If fail, complete Speech Pathologist referral								LV
stroke_swallow_screen_time	stroke_pathway_statewide		text	Swallow Screen Time			time
stroke_onset_date	stroke_pathway_statewide		text	Onset of symptoms date			date_dmy
stroke_onset_time	stroke_pathway_statewide		text	Onset of symptoms time			time
stroke_symptom_onset	stroke_pathway_statewide	Onset of symptoms	descriptive	<div class="rich-text-field-label"><table style="border-collapse: collapse; width: 99.9679%; height: 193.681px;" border="1"><colgroup><col style="width: 15.055%;"><col style="width: 62.3638%;"><col style="width: 22.5451%;"></colgroup> <tbody> <tr style="height: 24.5139px;"> <td colspan="3">Onset of symptoms (Time last known well) Date: {stroke_onset_date} Time: {stroke_onset_time}</td> </tr> <tr …
stroke_amb_notif	stroke_pathway_statewide		radio	Pre-notification from Ambulance Tasmania	1, Yes | 2, No | 3, N/A								LH
stroke_amb_date	stroke_pathway_statewide		text	Pre notification from Ambulance Tasmania date			date_dmy
stroke_amb_time	stroke_pathway_statewide		text	Pre notification from Ambulance Tasmania time			time
stroke_code_activ	stroke_pathway_statewide		yesno	Code stroke activated									LH
stroke_code_activ_time	stroke_pathway_statewide		text	Code stroke activated time			time
stroke_ed_present	stroke_pathway_statewide		yesno	Presentation to ED									LH
stroke_ed_present_date	stroke_pathway_statewide		text	Presentation to ED date			date_dmy
stroke_ed_present_time	stroke_pathway_statewide		text	Presentation to ED time			time
stroke_reg_contact	stroke_pathway_statewide		radio	ED MOIC to contact stroke registrar where applicable at RHH/LGH	1, Yes								LH
stroke_reg_contact_time	stroke_pathway_statewide		text	Stroke registrar contact time			time
stroke_rosier	stroke_pathway_statewide	Rosier Scale	descriptive	<div class="rich-text-field-label"><table style="border-collapse: collapse; width: 99.9679%;" border="1"><colgroup><col style="width: 50.0528%;"><col style="width: 50.0528%;"></colgroup> <tbody> <tr> <td colspan="2">Rosier Scale (Recognition of Stroke in Emergency Room) Assessment </td> </tr> <tr> <td>{stroke_rosier_scale}</td> <td style="text-align: center;">Total score<br>{stroke_rosier_scale_s…
stroke_rosier_scale	stroke_pathway_statewide		checkbox	Rosier Scale	1, Asymmetric face weakness (+1) | 2, Asymmetric arm weakness (+1) | 3, Asymmetric leg weakness (+1) | 4, Speech disturbance (+1) | 5, Visual field defect (+1) | 6, Seizure activity (-1) | 7, Loss of consciousness or syncope (-1)								LV
stroke_rosier_scale_score	stroke_pathway_statewide		text	Rosier Scale total score
stroke_triage_time	stroke_pathway_statewide	For code stroke is symptom onset less than 24 hours	text	Patient triaged as per Australian Triage Scale Time			time
stroke_ct_time	stroke_pathway_statewide		text	Immediate CT scan/CTP/CTA Time			time
stroke_consult	stroke_pathway_statewide		dropdown	Stroke consult	1, Stroke Team consult | 2, Victorian Stroke Telemedicine (VST) consult
stroke_ischaemic	stroke_pathway_statewide		checkbox	Ischaemic stroke	1, Thrombolysis for Stroke Clinical Pathway | 2, Endovascular Clot Retrieval | 3, Admit Stroke Unit/Service commence Regional Stroke Care Plan								LH
stroke_dmr_investigations	stroke_pathway_statewide	<div class="rich-text-field-label"><p>Investigations Completed in the DMR<br><span style="font-weight: normal;">Please refer to notes and investigations in the DMR for the following sections </span><br><span style="font-weight: normal;">To be completed for all patients with or without a pathway</span></p></div>	descriptive	<div class="rich-text-field-label"><table style="border-collapse: collapse; width: 100.042%; height: 514.225px;" border="1"><colgroup><col style="width: 14.9874%;"><col style="width: 27.7921%;"><col style="width: 30.2658%;"><col style="width: 26.7736%;"></colgroup> <tbody> <tr style="height: 24.5139px;"> <td colspan="4">Investigations Completed in the DMR</td> </tr> <tr style="height: 24.5139px;"…
stroke_vbg_dmr	stroke_pathway_statewide		radio	Venous blood gases taken	1, Yes | 0, No
stroke_nihss_dmr	stroke_pathway_statewide		radio	Complete NIHSS	1, Yes | 0, No | 2, Incomplete
stroke_nihss_pre_dmr	stroke_pathway_statewide		text	NIHSS initial assessment score
stroke_nihss_post_dmr	stroke_pathway_statewide		text	NIHSS 24hrs post treatment score
stroke_bloods_dmr	stroke_pathway_statewide		radio	COAGs, FBC, U&Es, LFTs, BG+H taken	1, Yes | 0, No | 2, Incomplete
stroke_bloods_other_dmr	stroke_pathway_statewide		text	Other bloods completed
stroke_goc_dmr	stroke_pathway_statewide		radio	Goals of care completed	1, Yes | 0, No
stroke_goc_comment_dmr	stroke_pathway_statewide		text	GOC
stroke_ecg_dmr	stroke_pathway_statewide		radio	ECG completed	1, Yes | 0, No
stroke_chestxray_dmr	stroke_pathway_statewide		radio	Chest x-ray completed	1, Yes | 0, No
stroke_xrays_dmr	stroke_pathway_statewide		text	Other x-rays completed
stroke_swallow_dmr	stroke_pathway_statewide		radio	Swallow screen completed	1, Yes | 0, No
stroke_ct_dmr	stroke_pathway_statewide		radio	CT scan/CTP/CTA completed	1, Yes | 0, No
stroke_ct_time_dmr	stroke_pathway_statewide		text	CT scan/CTP/CTA time			time
stroke_ct_date_dmr	stroke_pathway_statewide		text	CT scan/CTP/CTA date			date_dmy
stroke_rosier_total_dmr	stroke_pathway_statewide		text	Rosier Scale Total Score
stroke_lysis_dmr	stroke_pathway_statewide		radio	Thrombolysis	1, Yes | 0, No
stroke_lysis_time_dmr	stroke_pathway_statewide		text	Thrombolysis time			time
stroke_lysis_date_dmr	stroke_pathway_statewide		text	Thrombolysis date			date_dmy
stroke_clot_dmr	stroke_pathway_statewide		radio	Endovascular Clot Retrieval	1, Yes | 0, No
stroke_clot_time_dmr	stroke_pathway_statewide		text	Endovascular clot retrieval time			time
stroke_clot_date_dmr	stroke_pathway_statewide		text	Endovascular clot retrieval date			date_dmy
sep_risk	sepsis_pathway_south	Does the patient have sepsis risk factors/signs/symptoms?	descriptive	<div class="rich-text-field-label"><table style="border-collapse: collapse; width: 100.042%; height: 243.391px;" border="1"><colgroup><col style="width: 50.0549%;"><col style="width: 49.9094%;"></colgroup> <tbody> <tr style="height: 30.4167px;"> <td colspan="2">Does the patient have sepsis risk factors/signs/symptoms?</td> </tr> <tr style="height: 30.4167px;"> <td>{sep_risk_immunocomp}</td> <td>{…
sep_risk_immunocomp	sepsis_pathway_south		checkbox	Immunocompromised	1, Immunocompromised | 2, Chronic illness | 3, Medication | 4, Chemotherapy | 5, Neutropaenic | 6, Other
sep_risk_fever	sepsis_pathway_south		radio	History of fever or rigors	1, History of fever or rigors
sep_risk_device	sepsis_pathway_south		radio	Indwelling medical device	1, Indwelling medical device
sep_risk_surgery	sepsis_pathway_south		radio	Recent surgery/invasive device	1, Recent surgery/invasive device
sep_risk_musculo	sepsis_pathway_south		checkbox	Musculoskeletal	1, Musculoskeletal | 2, Cellulitis | 3, Wound | 4, Joint
sep_risk_abdomen	sepsis_pathway_south		checkbox	Abdomen	1, Abdomen | 2, Pain | 3, Peritonism
sep_risk_chest	sepsis_pathway_south		checkbox	Chest	1, Chest | 2, Cough | 3, Shortness of breath
sep_risk_urine	sepsis_pathway_south		radio	Urine: dysuria, frequency, odour	1, Urine: dysuria, frequency, odour
sep_risk_neuro	sepsis_pathway_south		checkbox	<p>Neuro: altered level of consciousness</p>	1, Neuro: altered level of consciousness | 2, Neck stiffness | 3, Headache | 4, ALOC | 5, Confusion
sep_risk_cellulitis	sepsis_pathway_south		text	Cellulitis site
sep_risk_wound	sepsis_pathway_south		text	Wound site
sep_risk_joint	sepsis_pathway_south		text	Joint site
sep_yellow	sepsis_pathway_south	Sepsis criteria	descriptive	<div class="rich-text-field-label"><table style="border-collapse: collapse; width: 99.9679%; height: 224.931px;" border="1"><colgroup><col style="width: 33.3213%;"><col style="width: 33.3213%;"><col style="width: 33.3213%;"></colgroup> <tbody> <tr style="height: 24.5139px;"> <td colspan="3">Does the patient have any sepsis criteria?</td> </tr> <tr style="height: 42.2917px;"> <td rowspan="6">{sep_…
sep_criteria	sepsis_pathway_south		checkbox	Does the patient have any sepsis criteria?	1, Respiratory rate | 2, Oxygen Saturation | 3, Systolic blood pressure | 4, Heart rate | 5, Temperature | 6, Altered mental state
sep_resp_rate	sepsis_pathway_south		text	Respiratory rate (/minute)
sep_oxy_saturat	sepsis_pathway_south		text	Oxygen saturation (%)
sep_systolic_bp	sepsis_pathway_south		text	Systolic blood pressure (mmHg)
sep_heart_rate	sepsis_pathway_south		text	Heart rate (/minute)
sep_temp	sepsis_pathway_south		text	Temperature (C)
sep_inform_moic	sepsis_pathway_south		radio	Inform medical officer in charge	1, Inform Medical Officer in Charge (MOIC)
sep_red	sepsis_pathway_south	Severe sepsis criteria	descriptive	<div class="rich-text-field-label"><table style="border-collapse: collapse; width: 99.9679%; height: 207.153px;" border="1"><colgroup><col style="width: 33.3213%;"><col style="width: 33.3213%;"><col style="width: 33.3213%;"></colgroup> <tbody> <tr style="height: 24.5139px;"> <td colspan="3">In addition, does the patient have any severe sepsis criteria? </td> </tr> <tr style="height: 42.2917px;"> …
sep_severe_criteria	sepsis_pathway_south		checkbox	In addition, does the patient have any severe sepsis criteria?	1, Systolic blood pressure | 2, Lactate | 3, Base excess | 4, Age | 5, Immunocompromised
sep_severe_systolic_bp	sepsis_pathway_south		text	Systolic blood pressure (mmHg)
sep_lactate	sepsis_pathway_south		text	Lactate (mmol/L)
sep_base_excess	sepsis_pathway_south		text	Base excess (mEq/L)
sep_age	sepsis_pathway_south		text	Age (years)
sep_sever_sepsis_task	sepsis_pathway_south		checkbox	If severe sepsis criteria met	1, Alert medical officer in charge | 2, Move to resus | 3, Commence resuscitation | 4, Early ICU review
sep_designation	sepsis_pathway_south		text	Designation
sep_completed_date	sepsis_pathway_south		text	Date			date_dmy
sep_completed_time	sepsis_pathway_south		text	Time			time
sep_goals_care	sepsis_pathway_south	Goals of Care	checkbox	Goals of care	1, Full resuscitation | 2, Not for ICU | 3, Not for intubation | 4, Not for resuscitation | 5, Advanced care directive								LH
sep_monitoring	sepsis_pathway_south	Monitoring	checkbox	Monitoring	1, Constant cardiac monitoring | 2, Commence fluid balance | 3, Oxygen therapy commenced								LV
sep_fluidresus	sepsis_pathway_south	Fluid Resuscitation	descriptive	<div class="rich-text-field-label"><table style="border-collapse: collapse; width: 99.9679%; height: 207.153px;" border="1"><colgroup><col style="width: 33.3213%;"><col style="width: 33.3213%;"><col style="width: 33.3213%;"></colgroup> <tbody> <tr style="height: 24.5139px;"> <td colspan="3">Fluid Resuscitation </td> </tr> <tr style="height: 42.2917px;"> <td rowspan="6"><span style="font-weight: n…
sep_fluid_resus	sepsis_pathway_south		checkbox	Fluid resuscitation	1, First fluid bolus | 2, Second fluid bolus | 3, Central line | 4, Arterial line | 5, Vasopressors | 6, Urinary catheter								LV
sep_firstfluidbol_amount	sepsis_pathway_south		text	First fluid bolus amount
sep_firstfluidbol_time	sepsis_pathway_south		text	First fluid bolus time			time
sep_secfluidbol_amount	sepsis_pathway_south		text	Second fluid bolus amount
sep_secfluidbol_time	sepsis_pathway_south		text	Second fluid bolus time			time
sep_centline_site	sepsis_pathway_south		text	Central line site
sep_centline_time	sepsis_pathway_south		text	Central line time			time
sep_artline_site	sepsis_pathway_south		text	Arterial line site
sep_artline_time	sepsis_pathway_south		text	Arterial line time			time
sep_vasopress_drug	sepsis_pathway_south		text	Vasopressor drug
sep_vasopress_time	sepsis_pathway_south		text	Vasopressor administration time			time
sep_urincath_size	sepsis_pathway_south		text	Urinary catheter size
sep_urincath_time	sepsis_pathway_south		text	Urinary catheter time			time
sep_investig	sepsis_pathway_south	Investigations	checkbox	Investigations	1, Blood cultures (two sets) | 2, Blood glucose | 3, Coagulations | 4, Full blood count | 5, LFT | 6, U&Es | 7, Base excess | 8, Sputum | 9, Other specimen (site) {sep_investig_other} | 10, Lactate (if 2 mmol/L or greater, monitor hourly until less than 2 mmol/L) | 11, 0 hour | 12, 1 hour | 13, 2 hours | 14, 3 hours								LV
sep_investig_other	sepsis_pathway_south		text	Other (specify)
sep_antibiotic	sepsis_pathway_south		descriptive	<div class="rich-text-field-label"><table style="border-collapse: collapse; width: 99.9679%;" border="1"><colgroup><col style="width: 57.1395%;"><col style="width: 42.8244%;"></colgroup> <tbody> <tr> <td style="text-align: center;" colspan="2"><span style="font-weight: normal;">Antibiotics: {sep_antibiotics}</span></td> </tr> <tr> <td><span style="font-weight: normal;">{sep_antibiotic_commenc} Co…
sep_antibiotics	sepsis_pathway_south		notes	Antibiotics
sep_antibiotic_commenc	sepsis_pathway_south		yesno	Commenced within 60 minutes									LH
sep_antibiotic_time	sepsis_pathway_south		text	Time antibiotics given			time
sep_disposition2	sepsis_pathway_south	Disposition	descriptive	<div class="rich-text-field-label"><table style="border-collapse: collapse; width: 99.897%; height: 210.961px;" border="1"><colgroup><col style="width: 17.4863%;"><col style="width: 12.5319%;"><col style="width: 17.6321%;"><col style="width: 23.7523%;"><col style="width: 28.561%;"></colgroup> <tbody> <tr style="height: 24.5139px;"> <td colspan="5">Disposition </td> </tr> <tr style="height: 42.291…
sep_infectious_inform	sepsis_pathway_south		radio	Infectious Diseases notified	1, Infectious Diseases notified								LV
sep_icu_inform	sepsis_pathway_south		radio	ICU informed	1, ICU informed								LV
sep_disposition	sepsis_pathway_south		checkbox	Disposition	1, APU | 2, ICU | 3, Theatre | 4, Ward | 5, Other Hospital
sep_dispos_icu_not_time	sepsis_pathway_south		text	ICU informed (time)			time
sep_dispos_infect_not_time	sepsis_pathway_south		text	Infectious diseases notified (time)			time
sep_apu_date	sepsis_pathway_south		text	APU Date			date_dmy
sep_apu_time	sepsis_pathway_south		text	APU (date/time)			time
sep_icu_date	sepsis_pathway_south		text	ICU Date			date_dmy
sep_icu_time	sepsis_pathway_south		text	ICU Time			time
sep_theatre_date	sepsis_pathway_south		text	Theatre Date			date_dmy
sep_theatre_time	sepsis_pathway_south		text	Theatre Time			time
sep_ward_date	sepsis_pathway_south		text	Ward Date			date_dmy
sep_ward_time	sepsis_pathway_south		text	Ward Time			time
sep_otherhosp_date	sepsis_pathway_south		text	Other Hospital Date			date_dmy
sep_otherhosp_time	sepsis_pathway_south		text	Other hospital time			time
n2sep_assess_date	sepsis_pathway_north_ft043345		text	Sepsis assessment date			date_dmy
n2sep_assess_time	sepsis_pathway_north_ft043345		text	Sepsis assessment time			time
n2sep_risk	sepsis_pathway_north_ft043345	Risk factors, signs and symptoms of infection	checkbox	Tick the relevant risk factors, signs or symptoms of infection	1, Immunocompromised | 2, Indwelling medical device | 3, Recent surgery/invasive procedure | 4, History of fever and/or rigors | 5, Re-presentation within 48 hours | 6, Fall not related to mechanism of injury | 7, Abdomen: pain, peritonism | 8, Lung: cough, shortness of breath | 9, Neuro, altered level of consciousness, new onset of confusion, neck stiffness, headache | 10, Skin: cellulitis, woun…
n2sep_yellowzone	sepsis_pathway_north_ft043345	Yellow criteria	checkbox	Does the patient have any YELLOW criteria?	1, Respirations ≤ 10 or ≥ 25/min | 2, SpO2 < 95% | 3, SBP ≤ 100mmHg | 4, Heart rate ≤ 50 or ≥ 120/min | 5, Altered level of consciousness or new onset of confusion | 6, Temperature < 35.5 or > 38.5
n2sep_respiration	sepsis_pathway_north_ft043345		text	Respirations (/min)
n2sep_spo2	sepsis_pathway_north_ft043345		text	SpO2 %
n2sep_sbp	sepsis_pathway_north_ft043345		text	SBP (mmHg)
n2sep_heartrate	sepsis_pathway_north_ft043345		text	Heart rate (/min)
n2sep_confused	sepsis_pathway_north_ft043345		text	Altered level of consciousness or new onset of confusion details
n2sep_temp	sepsis_pathway_north_ft043345		text	Temperature (°C)
n2sep_redzone	sepsis_pathway_north_ft043345	Red Criteria	checkbox	In addition does the patient have any RED criteria?	1, SBP < 90mmHg | 2, Initial lactate ≥ 4mmol/L | 3, Base excess < - 5.0 | 4, Age > 65 years | 5, Immunocompromised
n2sep_sbpred	sepsis_pathway_north_ft043345		text	SBP (mmHg)
n2sep_initial_lactate	sepsis_pathway_north_ft043345		text	Initial lactate (mmol/L)
n2sep_baseexcess	sepsis_pathway_north_ft043345		text	Base excess (mEq/L)
sep_triage_cat	sepsis_pathway_north_ft043345		dropdown	Triage category	0, 0 | 1, 1 | 2, 2 | 3, 3 | 4, 4 | 5, 5 | 8, 8
n2sep_advancecare	sepsis_pathway_north_ft043345		yesno	Does the patient have an Advance Care Directive, are there any treatment limitations?
n2sep_o2admin	sepsis_pathway_north_ft043345	Sepsis management: sepsis six	text	Oxygen administration (L/min)
n2sep_o2admin_method	sepsis_pathway_north_ft043345		text	Oxygen administration method
n2sep_bloods	sepsis_pathway_north_ft043345		checkbox	Blood cultures	1, Blood cultures | 2, Urine cultures | 3, FBC | 4, UEC | 5, Coags | 6, BGL | 7, LFTs | 8, Swabs (provide details) | 9, Other (provide details)
n2sep_swabs	sepsis_pathway_north_ft043345		text	Swabs details
n2sep_otherbloods	sepsis_pathway_north_ft043345		text	Other details
n2sep_lactate	sepsis_pathway_north_ft043345		text	Lactate (mmol/L)
n2sep_fluid	sepsis_pathway_north_ft043345	IV fluids	yesno	Second litre IV fluid commenced?
n2sep_fluid_time	sepsis_pathway_north_ft043345		text	Commenced time			time
n2sep_fluid_date	sepsis_pathway_north_ft043345		text	Commenced date			date_dmy
n2sep_fluidno	sepsis_pathway_north_ft043345		checkbox	Not commenced	1, Not prescribed | 2, Fluid restricted
n2sep_antibiotic_time	sepsis_pathway_north_ft043345	IV antibiotics	text	First IV antibiotic commenced time			time
n2sep_antibiotic_date	sepsis_pathway_north_ft043345		text	First IV antibiotic commenced date			date_dmy
n2sep_freq_obs	sepsis_pathway_north_ft043345	Monitoring	text	Frequency of observations required over next six hours (mins)
n2sep_managementplan	sepsis_pathway_north_ft043345		notes	Management plan
n2sep_source	sepsis_pathway_north_ft043345		checkbox	Presumptive source of sepsis	1, Abdomen | 2, CNA | 3, Lung | 4, Orthopaedic | 5, Skin/soft tissue | 6, Urinary tract | 7, Vascular device | 8, Other (provide details) | 9, Unknown
n2sep_source_other	sepsis_pathway_north_ft043345		text	Other details
n2sep_disposition	sepsis_pathway_north_ft043345		checkbox	Disposition	1, Ward | 2, HDU/ICU | 3, Remained in ED | 4, Home | 5, Other hospital | 6, Death
n2sep_death_date	sepsis_pathway_north_ft043345		text	Date of death			date_dmy
n2sep_dr_desig	sepsis_pathway_north_ft043345		text	Clinician designation
nsep_location2	sepsis_pathway_north_ft177700		descriptive	<div class="rich-text-field-label"><p>Location: {nsep_location} Ward: {nsep_ward}</p></div>
nsep_location	sepsis_pathway_north_ft177700		radio	Location	1, Inpatient team (specify) {nsep_inpatientteam} | 2, Emergency Department								LH
nsep_inpatientteam	sepsis_pathway_north_ft177700		text	Specify inpatient team
nsep_ward	sepsis_pathway_north_ft177700		text	Specify ward
nsep_signs2	sepsis_pathway_north_ft177700		descriptive	<div class="rich-text-field-label"><table style="border-collapse: collapse; width: 99.9679%;" border="1"><colgroup><col style="width: 65.2361%;"><col style="width: 34.8023%;"></colgroup> <tbody> <tr> <td rowspan="2"><span style="color: #e03e2d;">Are you concerned that your patient could have sepsis?</span></td> <td>Date: {nsep_date}</td> </tr> <tr> <td>Time: {nsep_time}</td> </tr> <tr> <td colspa…
nsep_date	sepsis_pathway_north_ft177700		text	Date			date_dmy
nsep_time	sepsis_pathway_north_ft177700		text	Time		24 hrs	time
nsep_risk	sepsis_pathway_north_ft177700		checkbox	Does the patient have any of the following risk factors?	1, Re-presentation within 48 hours | 2, Recent surgery/wound/trauma/miscarriage or labour | 3, Indwelling medical device | 4, Syncope/fall without mechanism | 5, Aboriginal or Torres Strait Islander | 6, Immunocompromised | 7, Age >65 years or frail
nsep_signs	sepsis_pathway_north_ft177700		checkbox	Does your patient have new or recent onset of any of the following signs/symptoms of infection?	1, Fever or rigors | 2, Dysuria/frequency | 3, Cough/sputum/breathlessness | 4, Skin - wound erythema/cellulitis | 5, Bone/joint pain/swelling | 6, Line associated infection/redness/swelling/pain | 7, Abdominal pain/distension/peritonism/diarrhoea/vomiting | 8, Altered cognition/new onset confusion or headache
nsep_redyellow	sepsis_pathway_north_ft177700		descriptive	<div class="rich-text-field-label"><table style="border-collapse: collapse; width: 99.9679%;" border="1"><colgroup><col style="width: 50%;"><col style="width: 50%;"></colgroup> <tbody> <tr> <td> <p>Any RED Zone observation </p> <p>{nsep_redzone}</p> </td> <td> <p>Yellow zone observations </p> <p>{nsep_yellowzone}</p> </td> </tr> </tbody> </table></div>
nsep_redzone	sepsis_pathway_north_ft177700		checkbox	Red Zone observations	1, SBP < 90 mmHg | 2, Lactate ≥ 4 mmol/L | 3, Base excess < -5.0
nsep_yellowzone	sepsis_pathway_north_ft177700		checkbox	Yellow Zone observations	1, Clinician concern patient may have sepsis OR TWO or more YELLOW ZONE observations | 2, Respirations ≤ 10 or ≥ 25 per minute | 3, SpO2 < 95% (or below baseline for patients with COPD) | 4, Systolic blood pressure < 100 mmHg | 5, Heart rate ≤ 50 or ≥ 120 per minute | 6, Altered LOC or new onset of confusion | 7, Temperature < 35.5°C or >38.5°C | 8, Lactate ≥ 2 mmol/L is significant in sepsis
nsep_recognition	sepsis_pathway_north_ft177700		descriptive	<div class="rich-text-field-label"><table style="border-collapse: collapse; width: 99.9679%;" border="1"><colgroup><col style="width: 99.8584%;"></colgroup> <tbody> <tr> <td>To be completed by Nurse or Doctor and overseen by Senior Doctor</td> </tr> <tr> <td>Sepsis recognition: <span style="font-weight: normal;">Date</span> {nsep_recognition_date} <span style="font-weight: normal;">Time:</span> {…
nsep_recognition_date	sepsis_pathway_north_ft177700		text	Sepsis recognition date			date_dmy
nsep_recognition_time	sepsis_pathway_north_ft177700		text	Sepsis recognition time			time
nsep_recognition_location	sepsis_pathway_north_ft177700		radio	Sepsis recognition location	1, Inpatient | 2, Emergency Department								LH
nsep_metcall	sepsis_pathway_north_ft177700		yesno	MET/Code Blue/Rapid Response ED called									LH
nsep_resus	sepsis_pathway_north_ft177700	Resuscitation	descriptive	<div class="rich-text-field-label"><table style="border-collapse: collapse; width: 99.9679%; height: 443.819px;" border="1"><colgroup><col style="width: 18.9301%;"><col style="width: 5.82465%;"><col style="width: 29.4145%;"><col style="width: 45.8691%;"></colgroup> <tbody> <tr style="height: 42.2917px;"> <td rowspan="6">Resuscitation</td> <td rowspan="6">C</td> <td colspan="2"><span style="font-w…
nsep_bloodculture	sepsis_pathway_north_ft177700		radio	Collect blood cultures, TWO sets from two separate sites	1, Yes | 2, Not obtained								LH
nsep_nobloods	sepsis_pathway_north_ft177700		text	Not obtained reason
nsep_bloodgas	sepsis_pathway_north_ft177700		radio	Collect venous blood gas	1, Yes | 2, Not obtained								LH
nsep_lactate	sepsis_pathway_north_ft177700		text	Lactate (mmol/L)
nsep_nobloodgas	sepsis_pathway_north_ft177700		text	Not obtained reason
nsep_bloodtests	sepsis_pathway_north_ft177700		radio	Collect FBC, EUC, CRP, LFTs, coags and glucose	1, Yes | 2, Not obtained								LH
nsep_nobloodtests	sepsis_pathway_north_ft177700		text	Bloods not obtained reason
nsep_bloodglucose	sepsis_pathway_north_ft177700		text	Blood glucose levels (mmol/L)
nsep_fluidresus	sepsis_pathway_north_ft177700		checkbox	Fluid Resuscitation	1, Inpatient | 2, Emergency Department								LH
nsep_fluid_inpat_time	sepsis_pathway_north_ft177700		text	Administered time			time
nsep_fluid_ed_time	sepsis_pathway_north_ft177700		text	Administered time			time
nsep_fluid_ed_prehosp	sepsis_pathway_north_ft177700		yesno	Was this pre-hospital?									LH
nsep_fluid_ed_time2	sepsis_pathway_north_ft177700		text	Second bolus administered time			time
nsep_dr_desig	sepsis_pathway_north_ft177700		text	Doctor designation
nsep_source	sepsis_pathway_north_ft177700		text	Suspected source(s) (if no source apparent state this)
nsep_micro_blood	sepsis_pathway_north_ft177700	Microbiology Investigations	checkbox	Peripheral Blood Cultures	1, Completed Pre Antibiotics | 2, Planned Post Antibiotics | 3, Completed Post Antibiotics										nsep_micro_invest
nsep_micro_venous	sepsis_pathway_north_ft177700		checkbox	Central venous access device	1, Completed Pre Antibiotics | 2, Planned Post Antibiotics | 3, Completed Post Antibiotics										nsep_micro_invest
nsep_micro_urine	sepsis_pathway_north_ft177700		checkbox	Urine	1, Completed Pre Antibiotics | 2, Planned Post Antibiotics | 3, Completed Post Antibiotics										nsep_micro_invest
nsep_micro_wound	sepsis_pathway_north_ft177700		checkbox	Wound/s swabs	1, Completed Pre Antibiotics | 2, Planned Post Antibiotics | 3, Completed Post Antibiotics										nsep_micro_invest
nsep_micro_sputum	sepsis_pathway_north_ft177700		checkbox	Sputum	1, Completed Pre Antibiotics | 2, Planned Post Antibiotics | 3, Completed Post Antibiotics										nsep_micro_invest
nsep_micro_aspirate	sepsis_pathway_north_ft177700		checkbox	Joint aspirate collection	1, Completed Pre Antibiotics | 2, Planned Post Antibiotics | 3, Completed Post Antibiotics										nsep_micro_invest
nsep_micro_csf	sepsis_pathway_north_ft177700		checkbox	Cerebrospinal fluid	1, Completed Pre Antibiotics | 2, Planned Post Antibiotics | 3, Completed Post Antibiotics										nsep_micro_invest
nsep_micro_other	sepsis_pathway_north_ft177700		checkbox	Other (specify)	1, Completed Pre Antibiotics | 2, Planned Post Antibiotics | 3, Completed Post Antibiotics										nsep_micro_invest
nsep_antibiotics	sepsis_pathway_north_ft177700		descriptive	<div class="rich-text-field-label"><table style="border-collapse: collapse; width: 99.9679%;" border="1"><colgroup><col style="width: 99.8584%;"></colgroup> <tbody> <tr> <td><span style="color: #ba372a;">{nsep_sepsis}</span></td> </tr> <tr> <td>Antibiotics: First/new antibiotic administered <span style="font-weight: normal;">Date:</span> {nsep_antibiotic_date} <span style="font-weight: normal;">T…
nsep_micro_other_spec	sepsis_pathway_north_ft177700		text	Specify if other
nsep_sepsis	sepsis_pathway_north_ft177700		radio	Sepsis or septic shock	1, Sepsis or septic shock
nsep_antibiotic_date	sepsis_pathway_north_ft177700		text	First/new antibiotic administered date			date_dmy
nsep_antibiotic_time	sepsis_pathway_north_ft177700		text	First/new antibiotic administered time			time
nsep_allantibiotic_date	sepsis_pathway_north_ft177700		text	All prescribed antibiotics administered date			date_dmy
nsep_allantibiotic_time	sepsis_pathway_north_ft177700		text	All prescribed antibiotics administered time			time
nsep_other_investigs	sepsis_pathway_north_ft177700	Other investigations ordered	descriptive	<div class="rich-text-field-label"><table style="border-collapse: collapse; width: 100.042%; height: 298.472px;" border="1"><colgroup><col style="width: 99.8547%;"></colgroup> <tbody> <tr style="height: 24.5139px;"> <td>Other investigations ordered </td> </tr> <tr style="height: 42.2917px;"> <td>{nsep_investigations}<br><span style="font-weight: normal;">CT region: </span>{nsep_ct_region} <br><sp…
nsep_investigations	sepsis_pathway_north_ft177700		checkbox	Other investigations ordered	1, Chest x-ray | 2, CT (specify region) | 3, MRI (specify region) | 4, Other (specify) | 5, Source control required (provide details)								LH
nsep_ct_region	sepsis_pathway_north_ft177700		text	CT region									RH
nsep_mri_region	sepsis_pathway_north_ft177700		text	MRI region									RH
nsep_other_spec	sepsis_pathway_north_ft177700		text	Other - specify									RH
nsep_source_cont	sepsis_pathway_north_ft177700		radio	Source control required	1, Source control required								LH
nsep_source_control	sepsis_pathway_north_ft177700		text	Source control required - details									LH
nsep_idc	sepsis_pathway_north_ft177700		yesno	Monitoring for indwelling catheter									LH
nsep_idc_insert	sepsis_pathway_north_ft177700		yesno	IDC inserted									LH
nsep_fluid_bal_chart	sepsis_pathway_north_ft177700		radio	Commence fluid balance chart	1, Commence fluid balance chart								LH
nsep_icu_req	sepsis_pathway_north_ft177700		radio	ICU review requested	1, Yes | 2, No | 3, N/A (already involved)								LH
nsep_nurse_obs	sepsis_pathway_north_ft177700		radio	Plan frequent nursing observations and any change to parameters.	1, Plan frequent nursing observations and any change to parameters.								LH
nsep_lactate_repeat	sepsis_pathway_north_ft177700		radio	Plan lactate repeat post fluids	1, Immediately (if initial lactate ≥ 2mmol/L)								LH
nsep_lactate_repeat_value	sepsis_pathway_north_ft177700		text	Lactate:									LH
nsep_lactate_repeat_time	sepsis_pathway_north_ft177700		text	Lactate repeat time			time						LH
nsep_lactate_repeat2	sepsis_pathway_north_ft177700		checkbox	Required lactate repeat	1, 4 hours | 2, 8 hours								LH
nsep_repeat_medreview	sepsis_pathway_north_ft177700		radio	Plan repeat medical review	1, Plan repeat medical review								LH
nsep_repeat_medreview_time	sepsis_pathway_north_ft177700		text	Repeat medical review time			time						RH
nsep_coms	sepsis_pathway_north_ft177700		checkbox	Communication, Referral, Ongoing Plan for Monitoring	1, Communicate with relevant Consultant | 2, Communicated with patient/family | 3, Review and document Medical Goals of Care to ensure appropriate | 4, Referral to other teams if required for management | 5, Prescribe ongoing IV fluids if appropriate | 6, Ensure plan for completion of outstanding microbiology investigations								LV
nsep_nursedoctor_desig	sepsis_pathway_north_ft177700		text	Nurse/Doctor Designation
nsep_seniordr_desig	sepsis_pathway_north_ft177700		text	Senior Doctor Designation
nsep_managementplan	sepsis_pathway_north_ft177700	Sepsis Management Plan	descriptive	<div class="rich-text-field-label"><table style="border-collapse: collapse; width: 99.9679%; height: 403.958px;" border="1"><colgroup><col style="width: 27.6671%;"><col style="width: 72.2257%;"></colgroup> <tbody> <tr style="height: 60.0694px;"> <td rowspan="2">Continue <br>monitoring</td> <td><span style="font-weight: normal;">Prescribe the frequency of observations<br>{nsep_obs_freq}<br>Every_f…
nsep_obs_freq	sepsis_pathway_north_ft177700		checkbox	Prescribe the frequency of observations	1, Minimum recommendation every 30 minutes for 2 hours, then hourly for 4 hours | 2, More frequent observations								LV
nsep_obs_frequency	sepsis_pathway_north_ft177700		text	Every____ for____
nsep_escalate_date	sepsis_pathway_north_ft177700		text	If deteriorating escalate to urgent review by Senior Doctor or MET Call - Date			date_dmy
nsep_escalate_time	sepsis_pathway_north_ft177700		text	If deteriorating escalate to urgent review by Senior Doctor or MET Call - Time			time
nsep_lactate_repeats	sepsis_pathway_north_ft177700		checkbox	Repeat lactate 4 and 8 hours post recognition	1, 4 hours | 2, 8 hours								LV
nsep_lactate_4hrsdate	sepsis_pathway_north_ft177700		text	4 hours Date			date_dmy
nsep_lactate_4hrstime	sepsis_pathway_north_ft177700		text	4 hours Time			time
nsep_lactate_4hrs	sepsis_pathway_north_ft177700		text	4 hours result (mmol/L)
nsep_lactate_8hrsdate	sepsis_pathway_north_ft177700		text	8 hours Date			date_dmy
nsep_lactate_8hrstime	sepsis_pathway_north_ft177700		text	8 hours Time			time
nsep_lactate_8hrs	sepsis_pathway_north_ft177700		text	8 hours result (mmol/L)
nsep_planned_reassess	sepsis_pathway_north_ft177700		checkbox	Initial 24 Hours planned reassessment	1, Review diagnosis and consider other causes of deterioration | 2, Review likely source of infection and appropriateness of antibiotics | 3, Ensure source control adequate | 4, Document plan to continue, change or cease antibiotics | 5, Confirm all relevant microbiology investigations completed | 6, Continue monitoring for deterioration including urine output | 7, If the patient's recovery is un…								LV
nsep_planned_reassesstime	sepsis_pathway_north_ft177700		text	Initial 24 hours planned reassessment time			time
nsep_ongoing_reassess	sepsis_pathway_north_ft177700		checkbox	24 to 48 Hours reassessment by treating team	1, Actively seek microbiology/investigation results and review | 2, Confirm diagnosis, document source of sepsis in patient's clinical notes | 3, Consider seeking advice from infectious disease/microbiology physician/other team as appropriate | 4, Document plan to continue, change or cease antibiotics | 5, Obtain guidance approval for restricted antibiotics | 6, Repeat serum biochemistry as indic…								LV
nwsep_time	sepsis_pathway_northwest_ft043348	Sepsis recognition	text	Time			time
nwsep_date	sepsis_pathway_northwest_ft043348		text	Date			date_dmy
nwsep_location	sepsis_pathway_northwest_ft043348		radio	Location	1, Emergency Department | 2, Inpatient
nwsep_metcall	sepsis_pathway_northwest_ft043348		yesno	MET/Code Blue/ED Rapid Response called
nwsep_transfer	sepsis_pathway_northwest_ft043348		yesno	DH only: Discussed with Retrieval Co-Ordinator for transfer
nwsep_seniordr_desig	sepsis_pathway_northwest_ft043348		text	Senior Doctor present designation
nwsep_bloodculture	sepsis_pathway_northwest_ft043348		radio	Collect Blood Cultures	1, Yes | 2, Not obtained (provide reason)
nwsep_bloodculture_no	sepsis_pathway_northwest_ft043348		text	Blood cultures not obtained reason
nwsep_bloodgas	sepsis_pathway_northwest_ft043348		radio	Collect Venous Blood Gas	1, Yes | 2, Not obtained (provide reason)
nwsep_lactate	sepsis_pathway_northwest_ft043348		text	Lactate level (mmol/L)
nwsep_bloodgas_no	sepsis_pathway_northwest_ft043348		text	Venous blood gas not obtained reason
nwsep_bloods	sepsis_pathway_northwest_ft043348		radio	Collect FBE, UEC, CRP, LFT, Coags and BGL	1, Yes | 2, Not obtained (provide reason)
nwsep_bgl	sepsis_pathway_northwest_ft043348		text	BGL (mmol/L)
nwsep_bloods_no	sepsis_pathway_northwest_ft043348		text	Bloods not obtained reason
nwsep_fluidresus	sepsis_pathway_northwest_ft043348		checkbox	Fluid Resuscitation	1, 20 mL/kg bolus stat and at least 30 mL/kg bolus within the first 3 hours | 2, If unable to achieve SPB>100 mmHg, call for ICU review/MET Call/Retrieval meanwhile continue fluid resuscitation
nwsep_firstantibiotic_date	sepsis_pathway_northwest_ft043348		text	First/New antibiotic administered date			date_dmy
nwsep_firstantibiotic_time	sepsis_pathway_northwest_ft043348		text	First/New antibiotic administered time			time
nwsep_allantibiotic_date	sepsis_pathway_northwest_ft043348		text	All antibiotics administered date			date_dmy
nwsep_allantibiotic_time	sepsis_pathway_northwest_ft043348		text	All antibiotics administered time			time
nwsepsis_sepsis	sepsis_pathway_northwest_ft043348		radio	Sepsis	1, Septic shock/sepsis | 2, Possible sepsis without shock
nwsep_source	sepsis_pathway_northwest_ft043348		radio	Source control	1, Source control required (provide details)
nwsep_source_detail	sepsis_pathway_northwest_ft043348		text	Details of source control
nwsep_communication	sepsis_pathway_northwest_ft043348	Communication	checkbox	Communication	1, Update the treating Consultant on the patient's condition using ISOBAR | 2, Discuss the management plan with the patient and their family/carers | 3, Sepsis management plan documented by a medical officer in the medical record
nwsep_contmonitoring	sepsis_pathway_northwest_ft043348	Sepsis management plan	checkbox	Continue monitoring	1, Prescribe the frequency of observations - minimum recommendation every 30 minutes for 2 hours, then hourly for 4 hours | 2, Monitor and reassess for signs of deterioration which may include one or more of the following
nwsep_repeat_lactate	sepsis_pathway_northwest_ft043348		checkbox	Repeat lactate 4 and 8 hours post recognition	1, 4 hours | 2, 8 hours
nwsep_lactate_4hrsdate	sepsis_pathway_northwest_ft043348		text	4 hours date			date_dmy
nwsep_lactate_4hrstime	sepsis_pathway_northwest_ft043348		text	4 hours time			time
nwsep_lactate_4hrsresult	sepsis_pathway_northwest_ft043348		text	4 hours result (mmol/L)
nwsep_lactate_8hrsdate	sepsis_pathway_northwest_ft043348		text	8 hours date			date_dmy
nwsep_lactate_8hrstime	sepsis_pathway_northwest_ft043348		text	8 hours time			time
nwsep_lactate_8hrsresult	sepsis_pathway_northwest_ft043348		text	8 hours result (mmol/L)
nwsep_fluidresus_24hrs	sepsis_pathway_northwest_ft043348		radio	Fluid Resuscitation	1, Prescribe IV fluids as appropriate based on the patient's condition
nwsep_reassess_24hrs	sepsis_pathway_northwest_ft043348		radio	Reassess	1, Confirm diagnosis and consider other causes of deterioration | 2, Check preliminary results (if patient is neutropenic, review antibiotics and change if required)
nwsep_review_treatment	sepsis_pathway_northwest_ft043348		radio	Review treatment/management	1, Discuss with treating consultant | 2, Document plan to continue, change or cease antibiotics | 3, Continue monitoring including urine output | 4, If the patient's recovery is uncertain, discuss the Goals of Care and Advance Care Directive with the patient and their family/carers and document
nwsep_reasses_48hrs	sepsis_pathway_northwest_ft043348		radio	Reassess	1, Actively seek microbiology/investigation results and review | 2, Confirm diagnosis, document source of sepsis | 3, Discuss with treating consultant | 4, Consider seeking advice from Infectious Diseases Physician | 5, Document plan to continue, change or cease antibiotics | 6, Obtain guidance approval for restricted antibiotics | 7, Repeat biochemistry as indicated | 8, Continue monitoring for …
nwsep_riskfactors	sepsis_pathway_northwest_ft043348	Could this patient have sepsis?	radio	Risk Factors	1, Recent surgery, wound, trauma, miscarriage or labour | 2, Indwelling medical device | 3, Representation within 48 hours | 4, Immunocompromised | 5, Age is 65 years or older | 6, Falls/syncope | 7, Aboriginal or Torres Straight Islander
nwsep_signs_symptoms	sepsis_pathway_northwest_ft043348		checkbox	Does this patient have any new onset of the following signs and symptoms of infection?	1, Fevers or rigors | 2, Dysuria/frequency | 3, Cough/sputum/breathlessness | 4, Line associated infection/redness/swelling/pain | 5, Abdominal pain/distension/peritonism | 6, Altered cognition
nwsep_redzone	sepsis_pathway_northwest_ft043348		checkbox	Any RED ZONE observation	1, SBP < 90 mmHg | 2, Lactate ≥ 4 mmol/L
nwsep_yellowzone	sepsis_pathway_northwest_ft043348		checkbox	Two or more YELLOW ZONE observations AND/OR clinician concern	1, Respirations ≤ 10 or ≥ 25 per minute | 2, SpO2 < 95% | 3, SBP < 100 mmHg | 4, Heart rate ≤ 50 or > 100 per minute | 5, Altered LOC or new onset of confusion | 6, Temperature < 35.5°C or > 38.5°C | 7, Obtain a blood gas | 8, Lactate ≥ 2mmol/L is significant in sepsis
nw2sep_time	sepsis_pathway_northwest_ft043345c	Emergency Department Adult Sepsis Pathway	text	Time			time
nw2sep_date	sepsis_pathway_northwest_ft043345c		text	Date			date_dmy
nw2sep_triage	sepsis_pathway_northwest_ft043345c		dropdown	Triage category	0, 0 | 1, 1 | 2, 2 | 3, 3 | 4, 4 | 5, 5 | 8, 8
nw2sep_triage_ident	sepsis_pathway_northwest_ft043345c		yesno	Patient identified at triage?
nw2sep_risk	sepsis_pathway_northwest_ft043345c		checkbox	Tick the relevant risk factors, signs or symptoms of infection	1, Immunocompromised | 2, Indwelling medical device | 3, Recent surgery/invasive procedure | 4, History of fever and/or rigors | 5, Re-presentation within 48 hours | 6, Abdomen: pain, peritonism | 7, Lung: cough, shortness of breath | 8, Neuro: altered level of consciousness, new onset of confusion, neck stiffness, headache | 9, Skin: cellulitis, wound | 10, Urine: dysuria, frequency, odour
nw2sep_risk_yellow	sepsis_pathway_northwest_ft043345c		checkbox	Does the patient have any yellow criteria?	1, Respirations ≤ 10 or ≥ 25/min | 2, SP02 < 95% | 3, SBP ≤ 100mmHg | 4, Heart rate ≤ 50 or ≥ 120/min | 5, Altered level of consciousness or new onset of confusion | 6, Temp < 35.5 or > 38.5
nw2sep_risk_red	sepsis_pathway_northwest_ft043345c		checkbox	In addition does the patient have any red criteria?	1, SBP < 90mmHg | 2, Initial lactate ≥ 4mmol/L | 3, Base excess < - 5.0 | 4, Age > 65 years | 5, Immunocompromised
nw2sep_goc	sepsis_pathway_northwest_ft043345c		checkbox	Emergency Department Goals of Care	1, Goals of Care A/Full Resuscitation | 2, Goals of Care B/Not for CPR or Intubation | 3, Goals of Care B/Not for CPR | 4, Goals of Care/Palliative | 5, Advanced care directive
nw2sep_oxy	sepsis_pathway_northwest_ft043345c	Sepsis Management	text	Oxygen administration (litres/minute)
nw2sep_oxy_method	sepsis_pathway_northwest_ft043345c		text	Oxygen administration method
nw2sep_bloods_date	sepsis_pathway_northwest_ft043345c	Investigations	text	Bloods date			date_dmy
nw2sep_bloods_time	sepsis_pathway_northwest_ft043345c		text	Bloods time			time
nw2sep_micro_date	sepsis_pathway_northwest_ft043345c		text	Micro date			date_dmy
nw2sep_micro_time	sepsis_pathway_northwest_ft043345c		text	Micro time			time
nw2sep_other_date	sepsis_pathway_northwest_ft043345c		text	Other date			date_dmy
nw2sep_other_time	sepsis_pathway_northwest_ft043345c		text	Other time			time
nw2sep_bloods	sepsis_pathway_northwest_ft043345c		checkbox	Bloods	1, Cultures | 2, FBC | 3, UEC | 4, Coags | 5, LFTs | 6, BGL | 7, CRP
nw2sep_micro	sepsis_pathway_northwest_ft043345c		checkbox	Microbiology	1, Urine culture | 2, Sputum culture | 3, Swabs
nw2sep_other	sepsis_pathway_northwest_ft043345c		checkbox	Other	1, CXR | 2, Other
nw2sep_lactate	sepsis_pathway_northwest_ft043345c		text	Lactate (mmol/L)
nw2sep_lactate_time	sepsis_pathway_northwest_ft043345c		text	Lactate time			time
nw2sep_lactate_date	sepsis_pathway_northwest_ft043345c		text	Lactate date			date_dmy
nw2sep_fluid_restrict	sepsis_pathway_northwest_ft043345c	Fluid Resuscitation	radio	Fluid Resuscitation	1, Fluid restriction
nw2sep_fluid_resus	sepsis_pathway_northwest_ft043345c		checkbox	Fluid Resuscitation	1, 1st fluid bolus | 2, 2nd fluid bolus | 3, Central line | 4, Arterial line | 5, Vasopressors | 6, IDC
nw2sep_firstbolus	sepsis_pathway_northwest_ft043345c		text	1st fluid bolus amount
nw2sep_firstbolus_time	sepsis_pathway_northwest_ft043345c		text	1st fluid bolus time			time
nw2sep_secondbolus	sepsis_pathway_northwest_ft043345c		text	2nd fluid bolus amount
nw2sep_secondbolus_time	sepsis_pathway_northwest_ft043345c		text	2nd fluid bolus time			time
nw2sep_central_line	sepsis_pathway_northwest_ft043345c		text	Central line site
nw2sep_central_line_time	sepsis_pathway_northwest_ft043345c		text	Central line time			time
nw2sep_arterial_line	sepsis_pathway_northwest_ft043345c		text	Arterial line site
nw2se_arterial_line_time	sepsis_pathway_northwest_ft043345c		text	Arterial line time			time
nw2sep_vassopressors	sepsis_pathway_northwest_ft043345c		text	Vasopressor drugs
nw2sep_vasopressor_time	sepsis_pathway_northwest_ft043345c		text	Vasopressor time			time
nw2sep_idc_size	sepsis_pathway_northwest_ft043345c		text	IDC size
nw2sep_idc_time	sepsis_pathway_northwest_ft043345c		text	IDC time			time
nw2sep_iv_antibiotic	sepsis_pathway_northwest_ft043345c	Antibiotic Administration	yesno	First Intravenous Antibiotic
nw2sep_iv_antibiotic_time	sepsis_pathway_northwest_ft043345c		text	First IV Antibiotic Time			time
nw2sep_iv_antibiotic_date	sepsis_pathway_northwest_ft043345c		text	First IV Antibiotic Date			date_dmy
nw2sep_iv_antibiotic_drug	sepsis_pathway_northwest_ft043345c		text	First IV Antibiotic Drug
nw2sep_antibiotic_comment	sepsis_pathway_northwest_ft043345c		text	Comment
nw2sep_obs_frequency	sepsis_pathway_northwest_ft043345c	Monitoring	text	Frequency of observations required over next six hours (mins)
nw2sep_consult_time	sepsis_pathway_northwest_ft043345c	Consultation	text	Consultation Time			time
nw2sep_consult_date	sepsis_pathway_northwest_ft043345c		text	Consultation Date			date_dmy
nw2sep_management_plan	sepsis_pathway_northwest_ft043345c		text	Management Plan Comments
nw2sep_source	sepsis_pathway_northwest_ft043345c		checkbox	Presumptive Source of Sepsis	1, Abdomen | 2, CNS | 3, Lung | 4, Orthopaedic | 5, Skin/soft tissue | 6, Urinary tract | 7, Vascular device | 8, Other | 9, Unknown
nw2sep_other_det	sepsis_pathway_northwest_ft043345c		text	Other details
nw2sep_disposition	sepsis_pathway_northwest_ft043345c		checkbox	Disposition	1, Ward | 2, ICU (or similar) | 3, Remained in ED | 4, Home | 5, Other hospital | 6, Death
nw2sep_disposition_time	sepsis_pathway_northwest_ft043345c		text	Disposition Time			time
nw2sep_isposition_date	sepsis_pathway_northwest_ft043345c		text	Disposition Date			date_dmy
nw2sep_designation	sepsis_pathway_northwest_ft043345c		text	Designation
psep_screen	paediatric_sepsis_pathway_statewide	Screen	checkbox	Screen on arrival	1, Fever greater than 38.5C or hypothermia or history of fever | 2, Signs of symptoms of infection | 3, Looks unwell, toxic | 4, Are there any risk factors?
psep_clinical_present	paediatric_sepsis_pathway_statewide	Recognise	checkbox	Does this patient have any features of severe illness?	1, Severe respiratory distress/tachypnoea/apnoea (CEWT respiratory score 3) | 2, Signs of cardiovascular disfunction | 3, Hypotension (CEWT NP score 1 or below) | 4, Altered level of consciousness (AVPU "V" or below) | 5, Other laboratory features of severe illness
psep_escalate	paediatric_sepsis_pathway_statewide	Escalate/de-escalate	checkbox	Escalate	1, Immediate transfer to high acuity bed | 2, Immediate senior medical review
psep_suspect_sepsis	paediatric_sepsis_pathway_statewide		checkbox	Do you still suspect sepsis?	1, Neonate with temperature more than 38C or history of fever | 2, Non-blanching rash | 3, Line-associated infection/redness/swelling/pain | 4, Clinical concern
psep_suspect_sepsis_yes	paediatric_sepsis_pathway_statewide		checkbox	Further sepsis is suspected	1, Obtain senior medical review | 2, Targeted history examination | 3, Consider blood tests including lactate
psep_medical_rev_time	paediatric_sepsis_pathway_statewide		text	Senior medical review time			time
psep_sepsis_shock	paediatric_sepsis_pathway_statewide		checkbox	Does the senior clinician think sepsis is likely?	1, Yes - sepsis with shock | 2, Yes - sepsis without shock
psep_not_suspected	paediatric_sepsis_pathway_statewide		checkbox	Sepsis not suspected	1, Patient is unlikely to have sepsis now | 2, Re-evaluate and escalate as indicated
psep_airway	paediatric_sepsis_pathway_statewide	Resuscitate	checkbox	Airway	1, Assess and maintain airway
psep_breathing	paediatric_sepsis_pathway_statewide		checkbox	Breathing	1, Assess and administer oxygen if required aiming SpO2 greater than 94%
psep_circulation	paediatric_sepsis_pathway_statewide		checkbox	Circulation	1, Establish vascular access and take bloods | 2, Blood culture | 3, Venous blood gas with lactate
psep_circulation_glucose	paediatric_sepsis_pathway_statewide		text	Glucose (mmol/L)
psep_circulation_lactate	paediatric_sepsis_pathway_statewide		text	Lactate (mmol/L)
psep_early_antibiotics	paediatric_sepsis_pathway_statewide		checkbox	Early antibiotics	1, Prescribe and administer antibiotics withing 60 minutes of sepsis recognition | 2, Use RHH empirical antimicrobial therapy in children for antibiotics or eTG for empirical therapy | 3, If delay in achieving vascular or intraosseous access within 60 minutes, give cefotaxime or ceftriaxone IM then give full dose of antibiotics once vascular access achieved
psep_antibiotic_time	paediatric_sepsis_pathway_statewide		text	Antibiotic administered (date/time)			datetime_dmy
psep_suspect_source_infect	paediatric_sepsis_pathway_statewide		checkbox	Suspected source of infection	1, Sepsis where meningitis possible OR bacterial meningitis | 2, Sepsis (source unknown, but bacterial meningitis excluded) | 3, Febrile neutropenia | 4, Intra-abdominal/urinary | 5, Cellulitis/skeletal/soft tissue | 6, Central venous access device | 7, Pneumonia
psep_fluid_resus	paediatric_sepsis_pathway_statewide		checkbox	Fluid resuscitation	1, Give 10 to 20 mL/kg sodium chloride 0.9% bolus (if required) | 2, Repeat fluid bolus 10 to 20 mL/kg if no improvement in heart rate, central capillary refill, colour | 3, Observed for other signs of fluid overload, including hepatomegaly
psep_vasopressors	paediatric_sepsis_pathway_statewide		checkbox	Consider vasopressors	1, If no or limited improvement in hemodynamics after a total of 40 mL/kg of fluid boluses, consider vasopressors | 2, Prepare adrenaline o noradrenaline infusion per senior clinician | 3, Consider hydrocortisone IV 1 mg/kg | 4, Correct hypocalcemia and other electrolyte abnormalities
psep_disability	paediatric_sepsis_pathway_statewide	Monitor and reassess	checkbox	Disability	1, Assess level of consciousness using AVPU scale
psep_exposure	paediatric_sepsis_pathway_statewide		checkbox	Exposure	1, Examine for source of sepsis
psep_fluid	paediatric_sepsis_pathway_statewide		checkbox	Fluid	1, Strict fluid balance. Aim urine output greater than 1 mL/kg/hr
psep_glucose	paediatric_sepsis_pathway_statewide		checkbox	Glucose	1, If blood glucose level less than 4 mmol/L treat with 2 mL/kg glucose 10% recheck in 15 minutes
psep_investigations	paediatric_sepsis_pathway_statewide		checkbox	Investigations to be considered	1, Urine | 2, CSF | 3, Swab collection | 4, CXR/other X-ray (specify)
psep_investigations_other	paediatric_sepsis_pathway_statewide		text	Other X-ray (specify)
psep_monitor	paediatric_sepsis_pathway_statewide		checkbox	Monitor	1, Continuous cardiovascular monitoring until stable | 2, Full CEWT score 30 minutely for 2 hours and, if stable, then hourly for 4 hours | 3, Monitor hourly venous blood gas until lactate less than 2 mmol/L
psep_escalation	paediatric_sepsis_pathway_statewide	Escalation to NPICU/ICU	checkbox	Escalation (if required)	1, No improvement after a total of 40 mL/lg IV fluid administration | 2, Vasopressors requirement | 3, Lactate greater than 2 mmol/L post fluid resuscitation | 4, Ongoing altered OR loss of consciousness despite resuscitation
blue_or_met	code_bluemet_call_events_log		dropdown	Select appropriate	1, Code Blue | 2, MET Call
met_call_time	code_bluemet_call_events_log		text	Time of call			time
met_date	code_bluemet_call_events_log		text	Date			date_dmy
met_stand_down	code_bluemet_call_events_log		text	Stand down time			time
met_loc	code_bluemet_call_events_log		text	Location
met_gcp	code_bluemet_call_events_log		yesno	Does a Goals of Care Plan exist for this patient?
met_acd	code_bluemet_call_events_log		yesno	Does an Advances Care Directive exist for this patient?
met_ecp	code_bluemet_call_events_log		yesno	Emergency Contact Person informed?
met_ecp_no	code_bluemet_call_events_log		text	If "No" please give reason
met_outcome	code_bluemet_call_events_log		radio	Outcome	1, Remained on ward | 2, Patient transferred to DCCM (HDU/ICU) | 3, Other
met_outcome_oth	code_bluemet_call_events_log		text	If "Other" please describe
met_trigger	code_bluemet_call_events_log		radio	MET Call Triggers	1, Adult Criteria | 2, Paediatric Criteria
met_adult_air	code_bluemet_call_events_log		checkbox	Airway	1, Airway threat | 2, Tracheostomy problem						[met_trigger] = '1'
met_adult_breath	code_bluemet_call_events_log		checkbox	Breathing	1, Difficulty breathing | 2, Respiratory rate ≤ 4/min | 3, Respiratory rate ≥ 35/min | 4, New drop in oxygen saturation < 90%						[met_trigger] = '1'
met_adult_circ	code_bluemet_call_events_log		checkbox	Circulation	1, Heart Rate < 40 beats per min | 2, Heart Rate ≥ 140 beats per min | 3, Systolic blood pressure < 90						[met_trigger] = '1'
met_adult_neuro	code_bluemet_call_events_log		checkbox	Neurological	1, Sudden change in consciousness | 2, Seizure						[met_trigger] = '1'
met_adult_staffcon	code_bluemet_call_events_log		checkbox	Staff concern	1, Seriously concerned but patient does not fit above criteria						[met_trigger] = '1'
met_adult_score	code_bluemet_call_events_log		text	ADDS/ODDS Score at time of call							[met_trigger] = '1'
met_paed_air	code_bluemet_call_events_log		checkbox	Airway	1, Apnoea | 2, Threatened						[met_trigger] = '2'
met_paed_breath	code_bluemet_call_events_log		checkbox	Breathing	1, Age: < 1 year, Respiratory Rate: < 10 | 2, Age: 1-4 yrs, Respiratory Rate: < 5 | 3, Age: 5-11 yrs, Respiratory Rate: < 5 | 4, Age: 12 yrs +, Respiratory Rate: < 5						[met_trigger] = '2'
met_paed_slowhr	code_bluemet_call_events_log		checkbox	Circulation (Slow HR)	1, Age: < 1 year, Heart Rate: < 60 | 2, Age: 1-4 yrs, Heart Rate: < 60 | 3, Age: 5-11 yrs, Heart Rate: < 50 | 4, Age: 12 yrs +, Heart Rate: < 40						[met_trigger] = '2'
met_paed_bpsys	code_bluemet_call_events_log		checkbox	Circulation (BP systolic)	1, Age: < 1 year, BP (systolic): < 50 | 2, Age: 1-4 yrs, BP (systolic): < 55 | 3, Age: 5-11 yrs, BP (systolic): < 55 | 4, Age: 12 yrs +, BP (systolic) < 70						[met_trigger] = '2'
met_paed_neuro	code_bluemet_call_events_log		checkbox	Neurological	1, Seizure | 2, Unresponsive						[met_trigger] = '2'
met_paed_other	code_bluemet_call_events_log		checkbox	Other	1, Seriously concerned but does not fit above criteria | 2, Bleeding (Major)						[met_trigger] = '2'
met_paed_score	code_bluemet_call_events_log		text	CEWT Score at time of call							[met_trigger] = '2'
met_hometeam_call	code_bluemet_call_events_log		yesno	In hours - was the home team called when MET call activated?
met_hometeam_att	code_bluemet_call_events_log		yesno	In hours - did the home team attend?
met_adds_insitu	code_bluemet_call_events_log		yesno	ADDS Modifications Current Mods in situ
met_adds_change	code_bluemet_call_events_log		yesno	ADDS Modifications Change/new Mods added during MET call
met_patient_outcome	code_bluemet_call_events_log		checkbox	Patient outcome	1, Remained on Ward | 2, Palliated | 3, Deceased | 4, Transfer to ICU | 5, Resuscitation Status changed
met_goc_doc	code_bluemet_call_events_log		yesno	Goals of care documented?
met_goc_doctype	code_bluemet_call_events_log		checkbox	Please select	1, A | 2, B1 | 3, B2 | 4, C1 | 5, C2 | 6, D
